# Supplementary material for: Gene Mutations and Genomic Rearrangements in the Mouse as a Result of Transposon Mobilization from Chromosomal Concatemers
Source: PLoS Genet. 2006 Sep 29;2(9):e156. doi: 10.1371/journal.pgen.0020156 (PMC1584263; doi:10.1371/journal.pgen.0020156)
Supplement: Table S2 — FISH was performed on splenic lymphocytes of a GT3A; RosaSB11 mouse. Metaphase and interphase cells were screened for chromosome abnormalities using the same probes as shown in Figure 6. The table summarizes the percentages of normal and abnormal cells detected for each probe. (21 KB XLS) [file pgen.0020156.st002.xls]

## Sheet: Sheet1
Supplemental Table 2: FISH probe detection rates of de novo somatic rearrangements
		Detection rate of two BAC signals
Cell line	Probe	interphasea	metaphaseb	Notes
GT3A	367E18	90-93%
	297L3
	424I8
	403C3
	107H16
GT3A; RosaSB11	367E18	0.9	5/5
	297L3	0.92	8/8
	424I8	0.85	7/11
	403C3	0.83	5/6	8/100 cells had 1 normal-sized BAC + 2 small BAC (split) signals; 9/100 cells had loss of one BAC signal OR the 2 small split BAC signals are present, but too small to see
	107H16	0.8	5/5	Interphase cells detected where red 107H16 signal was not adjacent to green transposon signal
a Reported is the percentage out of 100 interphase cells that hybridized to each BAC probe from Fig. 5A .
b Reported is the number of cells, as in Fig. 5B, where BAC probe signals were detected on both copies of mouse chromosome 11.
